# Supplementary material for: ﻿The systematic status of Afropisasanctaehelenae (Chace, 1966) (Decapoda, Brachyura, Majoidea, Epialtidae): morphological and molecular evidence
Source: Zookeys. 2025 Jun 27;1243:225–40. doi: 10.3897/zookeys.1243.145270 (PMC12238993; doi:10.3897/zookeys.1243.145270)
Supplement: XML Treatment for Afropisa sanctaehelenae [file zookeys.1243.145270-treatment1.xml]

<!DOCTYPE tp:taxon-treatment
  PUBLIC "-//TaxonX//DTD Taxonomic Treatment Publishing DTD v0 20100105//EN" "tax-treatment-NSO.dtd">
<tp:taxon-treatment xmlns:tp="http://www.plazi.org/taxpub"><tp:treatment-meta><kwd-group><label>Taxon classification</label><kwd>
                <named-content content-type="kingdom">Animalia</named-content>
              </kwd><kwd>
                <named-content content-type="order">Decapoda</named-content>
              </kwd><kwd>
                <named-content content-type="family">Epialtidae</named-content>
              </kwd></kwd-group><mixed-citation publication-type="journal"><person-group><name><surname>Muñoz</surname><given-names>Isabel</given-names></name><name><surname>Clark</surname><given-names>Paul F.</given-names></name><name><surname>Cuesta</surname><given-names>Jose A.</given-names></name></person-group><article-title>﻿The systematic status of <italic><tp:taxon-name><tp:taxon-name-part taxon-name-part-type="genus" reg="Afropisa">Afropisa</tp:taxon-name-part><tp:taxon-name-part taxon-name-part-type="species" reg="sanctaehelenae">sanctaehelenae</tp:taxon-name-part></tp:taxon-name></italic> (Chace, 1966) (<tp:taxon-name><tp:taxon-name-part taxon-name-part-type="order">Decapoda</tp:taxon-name-part></tp:taxon-name>, <tp:taxon-name><tp:taxon-name-part taxon-name-part-type="infraorder">Brachyura</tp:taxon-name-part></tp:taxon-name>, <tp:taxon-name><tp:taxon-name-part taxon-name-part-type="superfamily">Majoidea</tp:taxon-name-part></tp:taxon-name>, <tp:taxon-name><tp:taxon-name-part taxon-name-part-type="family">Epialtidae</tp:taxon-name-part></tp:taxon-name>): morphological and molecular evidence</article-title><source>Zookeys</source><day>27</day><month>06</month><year>2025</year><volume>1243</volume><fpage>225</fpage><lpage>240</lpage><pub-id pub-id-type="doi">10.3897/zookeys.1243.145270</pub-id></mixed-citation></tp:treatment-meta><tp:nomenclature><label>﻿</label><tp:taxon-name>
              <object-id xmlns:xlink="http://www.w3.org/1999/xlink" content-type="arpha" xlink:type="simple">284276FB-E3AA-5009-91E7-10800F85CDB9</object-id>
              <tp:taxon-name-part taxon-name-part-type="genus" reg="Afropisa">Afropisa</tp:taxon-name-part>
              <tp:taxon-name-part taxon-name-part-type="species" reg="sanctaehelenae">sanctaehelenae</tp:taxon-name-part>
            </tp:taxon-name><tp:taxon-authority>(Chace, 1966)</tp:taxon-authority><xref ref-type="table" rid="T1">Table 1</xref><xref ref-type="fig" rid="F2">, Figs 2</xref><xref ref-type="fig" rid="F3">, 3</xref><xref ref-type="fig" rid="F4">, 4</xref><tp:nomenclature-citation-list><tp:nomenclature-citation><tp:taxon-name>
                  <tp:taxon-name-part taxon-name-part-type="genus" reg="Pisa">Pisa</tp:taxon-name-part>
                  <tp:taxon-name-part taxon-name-part-type="species" reg="sanctaehelenae">sanctaehelenae</tp:taxon-name-part>
                </tp:taxon-name><comment>Chace, 1966: 651–654, fig. 14a–h; <xref ref-type="bibr" rid="B1">Brown 2014</xref>: 48, 2 colour plates.</comment></tp:nomenclature-citation><tp:nomenclature-citation><tp:taxon-name>
                  <tp:taxon-name-part taxon-name-part-type="genus" reg="Afropisa">Afropisa</tp:taxon-name-part>
                  <tp:taxon-name-part taxon-name-part-type="species" reg="sanctaehelenae">sanctaehelenae</tp:taxon-name-part>
                </tp:taxon-name><comment><xref ref-type="bibr" rid="B20">Muñoz et al., 2023</xref>: 12, fig. 5H.</comment></tp:nomenclature-citation></tp:nomenclature-citation-list></tp:nomenclature><tp:treatment-sec sec-type="type material" id="SECID0E3JAE"><title>Type material</title><p><bold>(examined from photographs). <italic>Holotype</italic>.</bold> Saint Helena Island • 1 ♂ (11.3 mm <abbrev xmlns:xlink="http://www.w3.org/1999/xlink" xlink:title="postrostral carapace length, measured along the dorsal midline from the base of the sinus between the rostral spines and the posterior margin of the carapace" id="ABBRID0EHKAE" xlink:type="simple">pcl</abbrev>, 13.2 mm <abbrev xmlns:xlink="http://www.w3.org/1999/xlink" xlink:title="carapace length, measured along the dorsal midline and includes the rostral spines" id="ABBRID0ELKAE" xlink:type="simple">cl</abbrev>, 9.7 mm <abbrev xmlns:xlink="http://www.w3.org/1999/xlink" xlink:title="carapace width, the greatest width across the branchial regions, excluding lateral spines" id="ABBRID0EPKAE" xlink:type="simple">cw</abbrev>); off Rupert’s Bay; 11 Feb. 1963; in a buoy between 0–2 m; <named-content xmlns:xlink="http://www.w3.org/1999/xlink" content-type="dwc:institutional_code" xlink:title="National Museum of Natural History, Washington DC" xlink:href="http://grbio.org/institution/smithsonian-institution-national-museum-natural-history-0" xlink:type="simple">USNM</named-content> 112459.</p><p><bold><italic>Paratype</italic>.</bold> Saint Helena Island • 1 <abbrev xmlns:xlink="http://www.w3.org/1999/xlink" xlink:title="ovigerous" id="ABBRID0E6KAE" xlink:type="simple">ovig</abbrev>. ♀ (5.8 mm <abbrev xmlns:xlink="http://www.w3.org/1999/xlink" xlink:title="postrostral carapace length, measured along the dorsal midline from the base of the sinus between the rostral spines and the posterior margin of the carapace" id="ABBRID0EDLAE" xlink:type="simple">pcl</abbrev>, 7.0 mm <abbrev xmlns:xlink="http://www.w3.org/1999/xlink" xlink:title="carapace length, measured along the dorsal midline and includes the rostral spines" id="ABBRID0EHLAE" xlink:type="simple">cl</abbrev>, 4.3 mm <abbrev xmlns:xlink="http://www.w3.org/1999/xlink" xlink:title="carapace width, the greatest width across the branchial regions, excluding lateral spines" id="ABBRID0ELLAE" xlink:type="simple">cw</abbrev>); off Rupert’s Bay; 11 Feb. 1963; in a cable of a buoy between 0–2 m; <named-content xmlns:xlink="http://www.w3.org/1999/xlink" content-type="dwc:institutional_code" xlink:title="National Museum of Natural History, Washington DC" xlink:href="http://grbio.org/institution/smithsonian-institution-national-museum-natural-history-0" xlink:type="simple">USNM</named-content> 112460.</p></tp:treatment-sec><tp:treatment-sec sec-type="material" id="SECID0EULAE"><title>Other material examined.</title><p>Saint Helena Island • 1 ♂ (5.3 mm <abbrev xmlns:xlink="http://www.w3.org/1999/xlink" xlink:title="postrostral carapace length, measured along the dorsal midline from the base of the sinus between the rostral spines and the posterior margin of the carapace" id="ABBRID0E1LAE" xlink:type="simple">pcl</abbrev>, 6.5 mm <abbrev xmlns:xlink="http://www.w3.org/1999/xlink" xlink:title="carapace length, measured along the dorsal midline and includes the rostral spines" id="ABBRID0E5LAE" xlink:type="simple">cl</abbrev>, 4.5 mm <abbrev xmlns:xlink="http://www.w3.org/1999/xlink" xlink:title="carapace width, the greatest width across the branchial regions, excluding lateral spines" id="ABBRID0ECMAE" xlink:type="simple">cw</abbrev>); locality not specified; 29 Jun. 1983; C. Chass and A. Edwards leg.; in algal mat at water edge; <named-content xmlns:xlink="http://www.w3.org/1999/xlink" content-type="dwc:institutional_code" xlink:title="Natural History Museum of United Kingdom collection" xlink:href="http://grbio.org/institution/natural-history-museum-london" xlink:type="simple">NHMUK</named-content> 2024.232 • 1 <abbrev xmlns:xlink="http://www.w3.org/1999/xlink" xlink:title="ovigerous" id="ABBRID0ELMAE" xlink:type="simple">ovig</abbrev>. ♀ (4.3 mm <abbrev xmlns:xlink="http://www.w3.org/1999/xlink" xlink:title="postrostral carapace length, measured along the dorsal midline from the base of the sinus between the rostral spines and the posterior margin of the carapace" id="ABBRID0EPMAE" xlink:type="simple">pcl</abbrev>, 5.2 mm <abbrev xmlns:xlink="http://www.w3.org/1999/xlink" xlink:title="carapace length, measured along the dorsal midline and includes the rostral spines" id="ABBRID0ETMAE" xlink:type="simple">cl</abbrev>, 3.6 mm <abbrev xmlns:xlink="http://www.w3.org/1999/xlink" xlink:title="carapace width, the greatest width across the branchial regions, excluding lateral spines" id="ABBRID0EXMAE" xlink:type="simple">cw</abbrev>); data on locality, date, and collector not specified; GenBank: <ext-link xmlns:xlink="http://www.w3.org/1999/xlink" ext-link-type="gen" xlink:href="PQ788831" xlink:type="simple">PQ788831</ext-link> (<abbrev xmlns:xlink="http://www.w3.org/1999/xlink" xlink:title="16S rRNA" id="ABBRID0EANAE" xlink:type="simple">16S</abbrev>), <ext-link xmlns:xlink="http://www.w3.org/1999/xlink" ext-link-type="gen" xlink:href="PQ788866" xlink:type="simple">PQ788866</ext-link> (<abbrev xmlns:xlink="http://www.w3.org/1999/xlink" xlink:title="cytochrome c oxidase subunit I" id="ABBRID0EJNAE" xlink:type="simple">Cox1</abbrev>); <named-content xmlns:xlink="http://www.w3.org/1999/xlink" content-type="dwc:institutional_code" xlink:title="Natural History Museum of United Kingdom collection" xlink:href="http://grbio.org/institution/natural-history-museum-london" xlink:type="simple">NHMUK</named-content> 2024.233 • 2 ♂♂ (3.3 and 6.3 mm <abbrev xmlns:xlink="http://www.w3.org/1999/xlink" xlink:title="postrostral carapace length, measured along the dorsal midline from the base of the sinus between the rostral spines and the posterior margin of the carapace" id="ABBRID0ESNAE" xlink:type="simple">pcl</abbrev>, 4.1 and 7.3 mm <abbrev xmlns:xlink="http://www.w3.org/1999/xlink" xlink:title="carapace length, measured along the dorsal midline and includes the rostral spines" id="ABBRID0EWNAE" xlink:type="simple">cl</abbrev>, 2.5 and 5.5 mm <abbrev xmlns:xlink="http://www.w3.org/1999/xlink" xlink:title="carapace width, the greatest width across the branchial regions, excluding lateral spines" id="ABBRID0E1NAE" xlink:type="simple">cw</abbrev>), 4 <abbrev xmlns:xlink="http://www.w3.org/1999/xlink" xlink:title="ovigerous" id="ABBRID0E5NAE" xlink:type="simple">ovig</abbrev>. ♀♀ (3.9, 4.1, 4.4 and 4.6 mm <abbrev xmlns:xlink="http://www.w3.org/1999/xlink" xlink:title="postrostral carapace length, measured along the dorsal midline from the base of the sinus between the rostral spines and the posterior margin of the carapace" id="ABBRID0ECOAE" xlink:type="simple">pcl</abbrev>, 4.2, 4.8, 5.3 and 5.3 mm <abbrev xmlns:xlink="http://www.w3.org/1999/xlink" xlink:title="carapace length, measured along the dorsal midline and includes the rostral spines" id="ABBRID0EGOAE" xlink:type="simple">cl</abbrev>, 2.9, 3.4, 4.0 and 4.1 mm <abbrev xmlns:xlink="http://www.w3.org/1999/xlink" xlink:title="carapace width, the greatest width across the branchial regions, excluding lateral spines" id="ABBRID0EKOAE" xlink:type="simple">cw</abbrev>); at Rupert’s Bay, near the jetty, 5.2 m depth from zoanthid colony; 20 Jan. 2014; Jude Brown leg.; GenBank: <ext-link xmlns:xlink="http://www.w3.org/1999/xlink" ext-link-type="gen" xlink:href="PQ788832" xlink:type="simple">PQ788832</ext-link> (<abbrev xmlns:xlink="http://www.w3.org/1999/xlink" xlink:title="16S rRNA" id="ABBRID0ETOAE" xlink:type="simple">16S</abbrev>), <ext-link xmlns:xlink="http://www.w3.org/1999/xlink" ext-link-type="gen" xlink:href="PQ788867" xlink:type="simple">PQ788867</ext-link> (<abbrev xmlns:xlink="http://www.w3.org/1999/xlink" xlink:title="cytochrome c oxidase subunit I" id="ABBRID0E3OAE" xlink:type="simple">Cox1</abbrev>) [for <named-content xmlns:xlink="http://www.w3.org/1999/xlink" content-type="dwc:institutional_code" xlink:title="Natural History Museum of United Kingdom collection" xlink:href="http://grbio.org/institution/natural-history-museum-london" xlink:type="simple">NHMUK</named-content> 2024.235]; <named-content xmlns:xlink="http://www.w3.org/1999/xlink" content-type="dwc:institutional_code" xlink:title="Natural History Museum of United Kingdom collection" xlink:href="http://grbio.org/institution/natural-history-museum-london" xlink:type="simple">NHMUK</named-content> 2024.235–240.</p></tp:treatment-sec><tp:treatment-sec sec-type="redescription" id="SECID0EKPAE"><title>Redescription</title><p><bold>(based on the description of Chace 1966).</bold> Carapace subpyriform, longer than wide, regions well delimited (Fig. <xref ref-type="fig" rid="F2">2</xref>). Carapace (excluding rostral and lateral spines) 1/6 to 1/3 longer than broad. Postrostral carapace length (<abbrev xmlns:xlink="http://www.w3.org/1999/xlink" xlink:title="postrostral carapace length, measured along the dorsal midline from the base of the sinus between the rostral spines and the posterior margin of the carapace" id="ABBRID0EWPAE" xlink:type="simple">pcl</abbrev>)/carapace width (<abbrev xmlns:xlink="http://www.w3.org/1999/xlink" xlink:title="carapace width, the greatest width across the branchial regions, excluding lateral spines" id="ABBRID0E1PAE" xlink:type="simple">cw</abbrev>) = 1.10–1.34. Mesogastric region bulging and prominent, with 1 small anterior tubercle (Fig. 3Aa); cardiac region highly convex or swollen, surrounded by deep furrow; both regions without spines (Fig. 3Ab). Intestinal region with median prominence (Fig. 3Ac). Branchial regions bearing lateral boss, obscure longitudinal sulcus behind cervical groove and three smaller prominences in oblique row across mesobranchial region; posterior most forming blunt tooth on posterolateral margin. Surface pubescence sparse; groups of hooked setae on rostral spines, anterior and posterior portions of each protogastric region, branchial prominences, and along margin of branchial regions (Fig. <xref ref-type="fig" rid="F4">4A</xref>).</p><fig id="F2" position="float" orientation="portrait"><object-id xmlns:xlink="http://www.w3.org/1999/xlink" content-type="doi" xlink:type="simple">10.3897/zookeys.1243.145270.figure2</object-id><object-id xmlns:xlink="http://www.w3.org/1999/xlink" content-type="arpha" xlink:type="simple">C860624B-F0E6-58A1-9785-B58933E54385</object-id><label>Figure 2.</label><caption><p><italic><tp:taxon-name><tp:taxon-name-part taxon-name-part-type="genus" reg="Afropisa">Afropisa</tp:taxon-name-part><tp:taxon-name-part taxon-name-part-type="species" reg="sanctaehelenae">sanctaehelenae</tp:taxon-name-part></tp:taxon-name></italic> (Chace, 1966) <bold>A</bold> ♂ holotype (<named-content xmlns:xlink="http://www.w3.org/1999/xlink" content-type="dwc:institutional_code" xlink:title="National Museum of Natural History, Washington DC" xlink:href="http://grbio.org/institution/smithsonian-institution-national-museum-natural-history-0" xlink:type="simple">USNM</named-content> 112459), dorsal view <bold>B</bold><abbrev xmlns:xlink="http://www.w3.org/1999/xlink" xlink:title="ovigerous" id="ABBRID0E5QAE" xlink:type="simple">ovig</abbrev>. ♀ paratype (<named-content xmlns:xlink="http://www.w3.org/1999/xlink" content-type="dwc:institutional_code" xlink:title="National Museum of Natural History, Washington DC" xlink:href="http://grbio.org/institution/smithsonian-institution-national-museum-natural-history-0" xlink:type="simple">USNM</named-content> 112460), dorsal view <bold>C</bold> ♂ (<named-content xmlns:xlink="http://www.w3.org/1999/xlink" content-type="dwc:institutional_code" xlink:title="Natural History Museum of United Kingdom collection" xlink:href="http://grbio.org/institution/natural-history-museum-london" xlink:type="simple">NHMUK</named-content> 2024.240), dorsal view <bold>D</bold><abbrev xmlns:xlink="http://www.w3.org/1999/xlink" xlink:title="ovigerous" id="ABBRID0EQRAE" xlink:type="simple">ovig</abbrev>. ♀ (<named-content xmlns:xlink="http://www.w3.org/1999/xlink" content-type="dwc:institutional_code" xlink:title="Natural History Museum of United Kingdom collection" xlink:href="http://grbio.org/institution/natural-history-museum-london" xlink:type="simple">NHMUK</named-content> 2024.239), dorsal view <bold>E</bold> ♂ (<named-content xmlns:xlink="http://www.w3.org/1999/xlink" content-type="dwc:institutional_code" xlink:title="Natural History Museum of United Kingdom collection" xlink:href="http://grbio.org/institution/natural-history-museum-london" xlink:type="simple">NHMUK</named-content> 2024.240), ventral view <bold>F</bold><abbrev xmlns:xlink="http://www.w3.org/1999/xlink" xlink:title="ovigerous" id="ABBRID0ECSAE" xlink:type="simple">ovig</abbrev>. ♀ (<named-content xmlns:xlink="http://www.w3.org/1999/xlink" content-type="dwc:institutional_code" xlink:title="Natural History Museum of United Kingdom collection" xlink:href="http://grbio.org/institution/natural-history-museum-london" xlink:type="simple">NHMUK</named-content> 2024.239), ventral view. Scale bars: 1 mm. (<bold>A, B</bold> photos by Karen Reed and Lisa Comer, Smithsonian Institution <bold>C–F</bold> photos by Jonathan Jackson, NHM Publishing and Image Resources).</p></caption><graphic xmlns:xlink="http://www.w3.org/1999/xlink" xlink:href="zookeys-1243-225_article-145270__-g002.jpg" position="float" orientation="portrait" xlink:type="simple" id="oo_1362613.jpg"><uri content-type="original_file" xlink:type="simple">https://binary.pensoft.net/fig/1362613</uri></graphic></fig><fig id="F3" position="float" orientation="portrait"><object-id xmlns:xlink="http://www.w3.org/1999/xlink" content-type="doi" xlink:type="simple">10.3897/zookeys.1243.145270.figure3</object-id><object-id xmlns:xlink="http://www.w3.org/1999/xlink" content-type="arpha" xlink:type="simple">302727D4-7D5E-57A1-9599-722777115B74</object-id><label>Figure 3.</label><caption><p><italic><tp:taxon-name><tp:taxon-name-part taxon-name-part-type="genus" reg="Afropisa">Afropisa</tp:taxon-name-part><tp:taxon-name-part taxon-name-part-type="species" reg="sanctaehelenae">sanctaehelenae</tp:taxon-name-part></tp:taxon-name></italic> (Chace, 1966) <bold>A</bold> ♂ (<named-content xmlns:xlink="http://www.w3.org/1999/xlink" content-type="dwc:institutional_code" xlink:title="Natural History Museum of United Kingdom collection" xlink:href="http://grbio.org/institution/natural-history-museum-london" xlink:type="simple">NHMUK</named-content> 2024.232), dorsal view of carapace (abbreviations: a = mesogastric tubercle; b = cardiac region; c = intestinal region prominence; d = rostral spine and supraorbital margin angle; e = supraorbital margin projection; f = hepatic spine; g = lateral spines) <bold>B</bold> ♂ holotype (<named-content xmlns:xlink="http://www.w3.org/1999/xlink" content-type="dwc:institutional_code" xlink:title="National Museum of Natural History, Washington DC" xlink:href="http://grbio.org/institution/smithsonian-institution-national-museum-natural-history-0" xlink:type="simple">USNM</named-content> 112459), dorsal view (abbreviations: a = rostral spine and supraorbital margin angle; b = supraorbital margin projection; c = hepatic spine) <bold>C</bold><abbrev xmlns:xlink="http://www.w3.org/1999/xlink" xlink:title="ovigerous" id="ABBRID0EXTAE" xlink:type="simple">ovig</abbrev>. ♀ (<named-content xmlns:xlink="http://www.w3.org/1999/xlink" content-type="dwc:institutional_code" xlink:title="Natural History Museum of United Kingdom collection" xlink:href="http://grbio.org/institution/natural-history-museum-london" xlink:type="simple">NHMUK</named-content> 2024.233), anterior and orbital region (abbreviations: a = rostral spine and supraorbital margin angle; b = supraorbital margin projection; c = hepatic spine) <bold>D</bold><abbrev xmlns:xlink="http://www.w3.org/1999/xlink" xlink:title="ovigerous" id="ABBRID0ECUAE" xlink:type="simple">ovig</abbrev>. ♀ (<named-content xmlns:xlink="http://www.w3.org/1999/xlink" content-type="dwc:institutional_code" xlink:title="Natural History Museum of United Kingdom collection" xlink:href="http://grbio.org/institution/natural-history-museum-london" xlink:type="simple">NHMUK</named-content> 2024.238), lateral spines <bold>E</bold> ♂ (<named-content xmlns:xlink="http://www.w3.org/1999/xlink" content-type="dwc:institutional_code" xlink:title="Natural History Museum of United Kingdom collection" xlink:href="http://grbio.org/institution/natural-history-museum-london" xlink:type="simple">NHMUK</named-content> 2024.232), suborbital region, ventral view, basal antennal article (abbreviations: a = distal minute spine on spine of basal antennal article; b = tooth in posterolateral angle of basal antennal article; c = row of acute pterygostomian teeth). Scale bars: 1 mm (<bold>B</bold> modified from Chace 1966).</p></caption><graphic xmlns:xlink="http://www.w3.org/1999/xlink" xlink:href="zookeys-1243-225_article-145270__-g003.jpg" position="float" orientation="portrait" xlink:type="simple" id="oo_1362614.jpg"><uri content-type="original_file" xlink:type="simple">https://binary.pensoft.net/fig/1362614</uri></graphic></fig><fig id="F4" position="float" orientation="portrait"><object-id xmlns:xlink="http://www.w3.org/1999/xlink" content-type="doi" xlink:type="simple">10.3897/zookeys.1243.145270.figure4</object-id><object-id xmlns:xlink="http://www.w3.org/1999/xlink" content-type="arpha" xlink:type="simple">FE903FD3-53CF-50B6-8BF1-106B402D6CFC</object-id><label>Figure 4.</label><caption><p><italic><tp:taxon-name><tp:taxon-name-part taxon-name-part-type="genus" reg="Afropisa">Afropisa</tp:taxon-name-part><tp:taxon-name-part taxon-name-part-type="species" reg="sanctaehelenae">sanctaehelenae</tp:taxon-name-part></tp:taxon-name></italic> (Chace, 1966) <bold>A</bold> ♂ holotype (<named-content xmlns:xlink="http://www.w3.org/1999/xlink" content-type="dwc:institutional_code" xlink:title="National Museum of Natural History, Washington DC" xlink:href="http://grbio.org/institution/smithsonian-institution-national-museum-natural-history-0" xlink:type="simple">USNM</named-content> 112459) <bold>B</bold> ♂ (<named-content xmlns:xlink="http://www.w3.org/1999/xlink" content-type="dwc:institutional_code" xlink:title="Natural History Museum of United Kingdom collection" xlink:href="http://grbio.org/institution/natural-history-museum-london" xlink:type="simple">NHMUK</named-content> 2024.232) <bold>C</bold> ♂ holotype (<named-content xmlns:xlink="http://www.w3.org/1999/xlink" content-type="dwc:institutional_code" xlink:title="National Museum of Natural History, Washington DC" xlink:href="http://grbio.org/institution/smithsonian-institution-national-museum-natural-history-0" xlink:type="simple">USNM</named-content> 112459) <bold>D</bold><abbrev xmlns:xlink="http://www.w3.org/1999/xlink" xlink:title="ovigerous" id="ABBRID0EDWAE" xlink:type="simple">ovig</abbrev>. ♀ paratype (<named-content xmlns:xlink="http://www.w3.org/1999/xlink" content-type="dwc:institutional_code" xlink:title="National Museum of Natural History, Washington DC" xlink:href="http://grbio.org/institution/smithsonian-institution-national-museum-natural-history-0" xlink:type="simple">USNM</named-content> 112460) <bold>E</bold> ♂ (<named-content xmlns:xlink="http://www.w3.org/1999/xlink" content-type="dwc:institutional_code" xlink:title="Natural History Museum of United Kingdom collection" xlink:href="http://grbio.org/institution/natural-history-museum-london" xlink:type="simple">NHMUK</named-content> 2024.232) <bold>F</bold> ♂ (<named-content xmlns:xlink="http://www.w3.org/1999/xlink" content-type="dwc:institutional_code" xlink:title="Natural History Museum of United Kingdom collection" xlink:href="http://grbio.org/institution/natural-history-museum-london" xlink:type="simple">NHMUK</named-content> 2024.236) <bold>G</bold> ♂ holotype (<named-content xmlns:xlink="http://www.w3.org/1999/xlink" content-type="dwc:institutional_code" xlink:title="National Museum of Natural History, Washington DC" xlink:href="http://grbio.org/institution/smithsonian-institution-national-museum-natural-history-0" xlink:type="simple">USNM</named-content> 112459) <bold>H</bold> ♂ (<named-content xmlns:xlink="http://www.w3.org/1999/xlink" content-type="dwc:institutional_code" xlink:title="Natural History Museum of United Kingdom collection" xlink:href="http://grbio.org/institution/natural-history-museum-london" xlink:type="simple">NHMUK</named-content> 2024.236) <bold>A, B</bold> anterior and orbital region (abbreviations: a = long spine in supraorbital margin; b = flat plate-shaped postocular process) <bold>C–F</bold> suborbital region, ventral view, basal antennal article (arrow indicates small distal minute spine) <bold>G, H</bold> lateral spines. Scale bars: 1 mm (<bold>A, C, D, G</bold> photos by Karen Reed and Lisa Comer, Smithsonian Institution <bold>B, E, H</bold> photos by Jonathan Jackson, NHM Publishing and Image Resources).</p></caption><graphic xmlns:xlink="http://www.w3.org/1999/xlink" xlink:href="zookeys-1243-225_article-145270__-g004.jpg" position="float" orientation="portrait" xlink:type="simple" id="oo_1362615.jpg"><uri content-type="original_file" xlink:type="simple">https://binary.pensoft.net/fig/1362615</uri></graphic></fig><p>Rostral spines divergent from base or close to it, V-shaped, up to end of antennal peduncle for smaller specimens (&lt;4.0 mm <abbrev xmlns:xlink="http://www.w3.org/1999/xlink" xlink:title="carapace width, the greatest width across the branchial regions, excluding lateral spines" id="ABBRID0EZXAE" xlink:type="simple">cw</abbrev>) (Fig. <xref ref-type="fig" rid="F3">3C</xref>), or beyond peduncle for larger specimens (&gt;4.0 mm <abbrev xmlns:xlink="http://www.w3.org/1999/xlink" xlink:title="carapace width, the greatest width across the branchial regions, excluding lateral spines" id="ABBRID0EBYAE" xlink:type="simple">cw</abbrev>) (Figs <xref ref-type="fig" rid="F3">3A</xref>, <xref ref-type="fig" rid="F4">4B</xref>). Angle between rostral spine and supraorbital margin obtuse and rounded (Fig. 3Ad, Ca), being not as sharp as Chace (1966) described (Fig. 3Ba). Supraorbital margin projected forward in one protruding long spine and distinct tooth at posterior angle, intercalated tooth between supraorbital margin and postocular process (Figs 3Ae, Bb, Cb, 4Aa, Ba); flat plate-shaped postocular process in dorsal view, sometimes forward (Figs 3Bc, Cc, 4Ab, Bb). Strong spine usually pointed forward, on hepatic region behind postocular process (Fig. 3Af).</p><p>Lateral margin of branchial region with four distinct spines, first two closes together, last upward and largest, nearly as large as hepatic spine (Figs 3Ag, 4H). Specimens (&gt;4.0 mm <abbrev xmlns:xlink="http://www.w3.org/1999/xlink" xlink:title="carapace width, the greatest width across the branchial regions, excluding lateral spines" id="ABBRID0EPYAE" xlink:type="simple">cw</abbrev>) maybe exhibiting five spines, one additional smaller spine between others, as in male holotype (Fig. <xref ref-type="fig" rid="F4">4G</xref>), or four small spines arranged more regularly with last spine larger in size (Fig. <xref ref-type="fig" rid="F3">3D</xref>).</p><p>Basal antennal article with long anterior spine visible from above (between rostral spines and supraorbital margin) approaching preocular spine in length (Fig. 3Ea) and distinct tooth just posterior to posterolateral angle of basal antennal article (Fig. 3Eb). Aforementioned long spine usually with small, more or less developed distal tooth on outer edge in males and females of all sizes (Fig. <xref ref-type="fig" rid="F4">4C, F</xref>), spine only absent in two female specimens &lt; 4.0 mm <abbrev xmlns:xlink="http://www.w3.org/1999/xlink" xlink:title="carapace width, the greatest width across the branchial regions, excluding lateral spines" id="ABBRID0EBZAE" xlink:type="simple">cw</abbrev>, or at least not visible.</p><p>Pterygostomian region with row of three acute teeth, posteriorly decreasing in size along small transversely arranged ridge; first and largest tooth on different plane than others; last tooth maybe scarcely visible (Fig. 3Ec).</p><p>Pereiopods unequal in length, longer in males than in females: <abbrev xmlns:xlink="http://www.w3.org/1999/xlink" xlink:title="second pereiopods" id="ABBRID0EIZAE" xlink:type="simple">P2</abbrev>&gt;<abbrev xmlns:xlink="http://www.w3.org/1999/xlink" xlink:title="third pereiopods" id="ABBRID0EMZAE" xlink:type="simple">P3</abbrev>&gt;<abbrev xmlns:xlink="http://www.w3.org/1999/xlink" xlink:title="first pereiopods" id="ABBRID0EQZAE" xlink:type="simple">P1</abbrev> (cheliped)&gt;<abbrev xmlns:xlink="http://www.w3.org/1999/xlink" xlink:title="fourth pereiopods" id="ABBRID0EUZAE" xlink:type="simple">P4</abbrev>&gt;<abbrev xmlns:xlink="http://www.w3.org/1999/xlink" xlink:title="fifth pereiopods" id="ABBRID0EYZAE" xlink:type="simple">P5</abbrev>.</p><p>Cheliped: merus with prominent tubercles on dorsal midline, with large tubercle on dorsal articulation with carpus; propodus with well-defined ventral margin (resembling keeled structure). Chelipeds of male as long as carapace; merus covered with tubercles and four spines on dorsal midline; carpus with four rows of large tubercles delimiting three broad, longitudinal sulci; propodus with massive tubercle at dorsal articulation with carpus and double row of irregular tubercles or sharp granules forming shallow longitudinal sulcus on dorsal margin, ventral margin with blunt carina on proximal 3/4, outer surface microscopically roughened but not tuberculate; inner surface swollen and bearing about five pearly tubercles scattered on swollen portion; dactylus meeting in distal half, gaping proximally, with large, rectangular, serrate tooth on basal third. Chelipeds of females smaller than those of males; merus and carpus strongly spinose; chela smoother, without basal tooth on movable finger.</p><p>Walking legs decreasing in length posteriorly; merus with rounded dorsal protuberance terminally; carpus with single tubercle near meral articulation, followed by deep longitudinal furrow; propodus of <abbrev xmlns:xlink="http://www.w3.org/1999/xlink" xlink:title="second pereiopods" id="ABBRID0E6ZAE" xlink:type="simple">P2</abbrev> swollen distally in male only; dactylus with 5–7 low tubercles on ventral margin.</p><p>Male pleon and gonopods as figured by Chace (1966: fig. 14g, h).</p></tp:treatment-sec><tp:treatment-sec sec-type="Colour" id="SECID0EE1AE"><title>Colour.</title><p>The collected material was preserved in ethanol, and its coloration had faded, unlike the specimens described by Chace (1966: 653), which, although also fixed in ethanol, still retained some of their original colour, that he described as: “carapace with rusty to orange-red reticulated mottling on grayish background; elevations cream colored. Chelipeds with dark, rusty red patch near distal end of upper surface of merus and reticulations of same color on carpus and on inner and outer surfaces of hand; light orange-red mottling on upper surface of hands and in two bands on fingers. Speckels of red on ambulatory legs and on ventral surfaces of crab.” Colour photographs, however, are available in <xref ref-type="bibr" rid="B1">Brown (2014</xref>: 48, 2 colour plates). She described the coloration as pale to reddish-brown, which closely corresponds to the description by Chace (1966), particularly on the legs.</p></tp:treatment-sec><tp:treatment-sec sec-type="distribution" id="SECID0EO1AE"><title>Distribution.</title><p>Only known from its type locality, off Rupert’s Bay, Saint Helena Island (Chace 1966; present data).</p></tp:treatment-sec><tp:treatment-sec sec-type="habitat" id="SECID0ET1AE"><title>Habitat.</title><p>Holotype (<named-content xmlns:xlink="http://www.w3.org/1999/xlink" content-type="dwc:institutional_code" xlink:title="National Museum of Natural History, Washington DC" xlink:href="http://grbio.org/institution/smithsonian-institution-national-museum-natural-history-0" xlink:type="simple">USNM</named-content> 112459) and paratype (<named-content xmlns:xlink="http://www.w3.org/1999/xlink" content-type="dwc:institutional_code" xlink:title="National Museum of Natural History, Washington DC" xlink:href="http://grbio.org/institution/smithsonian-institution-national-museum-natural-history-0" xlink:type="simple">USNM</named-content> 112460) were collected from a buoy and cable of a buoy, respectively, at 0–2 m depth (Chace 1966). The present specimens were collected from intertidal algal mats and a zoanthid colony, 5.2 m depth.</p><table-wrap id="T1" position="float" orientation="portrait"><label>Table 1.</label><caption><p>Comparative morphological and meristic data of <italic><tp:taxon-name><tp:taxon-name-part taxon-name-part-type="genus" reg="Afropisa">Afropisa</tp:taxon-name-part><tp:taxon-name-part taxon-name-part-type="species" reg="sanctaehelenae">sanctaehelenae</tp:taxon-name-part></tp:taxon-name></italic> (Chace, 1966) studied in the present work.</p></caption><table id="TID0EJDAG" rules="all"><tbody><tr><th rowspan="1" colspan="1"/><th rowspan="1" colspan="1"><named-content xmlns:xlink="http://www.w3.org/1999/xlink" content-type="dwc:institutional_code" xlink:title="Natural History Museum of United Kingdom collection" xlink:href="http://grbio.org/institution/natural-history-museum-london" xlink:type="simple">NHMUK</named-content> 2024.232</th><th rowspan="1" colspan="1"><named-content xmlns:xlink="http://www.w3.org/1999/xlink" content-type="dwc:institutional_code" xlink:title="Natural History Museum of United Kingdom collection" xlink:href="http://grbio.org/institution/natural-history-museum-london" xlink:type="simple">NHMUK</named-content> 2024.233</th><th rowspan="1" colspan="1"><named-content xmlns:xlink="http://www.w3.org/1999/xlink" content-type="dwc:institutional_code" xlink:title="Natural History Museum of United Kingdom collection" xlink:href="http://grbio.org/institution/natural-history-museum-london" xlink:type="simple">NHMUK</named-content> 2024.235</th><th rowspan="1" colspan="1"><named-content xmlns:xlink="http://www.w3.org/1999/xlink" content-type="dwc:institutional_code" xlink:title="Natural History Museum of United Kingdom collection" xlink:href="http://grbio.org/institution/natural-history-museum-london" xlink:type="simple">NHMUK</named-content> 2024.236</th><th rowspan="1" colspan="1"><named-content xmlns:xlink="http://www.w3.org/1999/xlink" content-type="dwc:institutional_code" xlink:title="Natural History Museum of United Kingdom collection" xlink:href="http://grbio.org/institution/natural-history-museum-london" xlink:type="simple">NHMUK</named-content> 2024.237</th><th rowspan="1" colspan="1"><named-content xmlns:xlink="http://www.w3.org/1999/xlink" content-type="dwc:institutional_code" xlink:title="Natural History Museum of United Kingdom collection" xlink:href="http://grbio.org/institution/natural-history-museum-london" xlink:type="simple">NHMUK</named-content> 2024.238</th><th rowspan="1" colspan="1"><named-content xmlns:xlink="http://www.w3.org/1999/xlink" content-type="dwc:institutional_code" xlink:title="Natural History Museum of United Kingdom collection" xlink:href="http://grbio.org/institution/natural-history-museum-london" xlink:type="simple">NHMUK</named-content> 2024.239</th><th rowspan="1" colspan="1"><named-content xmlns:xlink="http://www.w3.org/1999/xlink" content-type="dwc:institutional_code" xlink:title="Natural History Museum of United Kingdom collection" xlink:href="http://grbio.org/institution/natural-history-museum-london" xlink:type="simple">NHMUK</named-content> 2024.240</th></tr><tr><td rowspan="1" colspan="1">
                      <bold>Sex</bold>
                    </td><td rowspan="1" colspan="1">♂</td><td rowspan="1" colspan="1"><abbrev xmlns:xlink="http://www.w3.org/1999/xlink" xlink:title="ovigerous" id="ABBRID0EV5AE" xlink:type="simple">ovig</abbrev>. ♀</td><td rowspan="1" colspan="1"><abbrev xmlns:xlink="http://www.w3.org/1999/xlink" xlink:title="ovigerous" id="ABBRID0E45AE" xlink:type="simple">ovig</abbrev>. ♀</td><td rowspan="1" colspan="1">♂</td><td rowspan="1" colspan="1"><abbrev xmlns:xlink="http://www.w3.org/1999/xlink" xlink:title="ovigerous" id="ABBRID0EI6AE" xlink:type="simple">ovig</abbrev>. ♀</td><td rowspan="1" colspan="1"><abbrev xmlns:xlink="http://www.w3.org/1999/xlink" xlink:title="ovigerous" id="ABBRID0EQ6AE" xlink:type="simple">ovig</abbrev>. ♀</td><td rowspan="1" colspan="1"><abbrev xmlns:xlink="http://www.w3.org/1999/xlink" xlink:title="ovigerous" id="ABBRID0EY6AE" xlink:type="simple">ovig</abbrev>. ♀</td><td rowspan="1" colspan="1">♂</td></tr><tr><td rowspan="1" colspan="1">
                      <bold><abbrev xmlns:xlink="http://www.w3.org/1999/xlink" xlink:title="postrostral carapace length, measured along the dorsal midline from the base of the sinus between the rostral spines and the posterior margin of the carapace" id="ABBRID0EGAAG" xlink:type="simple">pcl</abbrev>/<abbrev xmlns:xlink="http://www.w3.org/1999/xlink" xlink:title="carapace width, the greatest width across the branchial regions, excluding lateral spines" id="ABBRID0EKAAG" xlink:type="simple">cw</abbrev></bold>
                    </td><td rowspan="1" colspan="1">1.18</td><td rowspan="1" colspan="1">1.19</td><td rowspan="1" colspan="1">1.21</td><td rowspan="1" colspan="1">1.32</td><td rowspan="1" colspan="1">1.34</td><td rowspan="1" colspan="1">1.10</td><td rowspan="1" colspan="1">1.15</td><td rowspan="1" colspan="1">1.15</td></tr><tr><td rowspan="1" colspan="1">
                      <bold>rostral spines</bold>
                    </td><td rowspan="1" colspan="1">beyond antennal peduncle</td><td rowspan="1" colspan="1">up to antennalpeduncle</td><td rowspan="1" colspan="1">up to antennal peduncle</td><td rowspan="1" colspan="1">up to antennal peduncle</td><td rowspan="1" colspan="1">up to antennal peduncle</td><td rowspan="1" colspan="1">beyond antennal peduncle</td><td rowspan="1" colspan="1">beyond antennal peduncle</td><td rowspan="1" colspan="1">beyond antennal peduncle</td></tr><tr><td rowspan="1" colspan="1">
                      <bold>supraorbital spine (anterior)</bold>
                    </td><td rowspan="1" colspan="1">acute</td><td rowspan="1" colspan="1">sharp but not pointed</td><td rowspan="1" colspan="1">acute</td><td rowspan="1" colspan="1">acute</td><td rowspan="1" colspan="1">acute</td><td rowspan="1" colspan="1">acute</td><td rowspan="1" colspan="1">acute</td><td rowspan="1" colspan="1">acute</td></tr><tr><td rowspan="1" colspan="1">
                      <bold>supraorbital spine (posterior)</bold>
                    </td><td rowspan="1" colspan="1">acute, forward</td><td rowspan="1" colspan="1">blunt</td><td rowspan="1" colspan="1">blunt, forward</td><td rowspan="1" colspan="1">acute, forward</td><td rowspan="1" colspan="1">acute, forward</td><td rowspan="1" colspan="1">acute, forward</td><td rowspan="1" colspan="1">blunt, forward</td><td rowspan="1" colspan="1">blunt</td></tr><tr><td rowspan="1" colspan="1">
                      <bold>hepatic spine</bold>
                    </td><td rowspan="1" colspan="1">acute, forward</td><td rowspan="1" colspan="1">blunt</td><td rowspan="1" colspan="1">blunt, forward</td><td rowspan="1" colspan="1">acute, forward</td><td rowspan="1" colspan="1">acute, forward</td><td rowspan="1" colspan="1">acute, forward</td><td rowspan="1" colspan="1">acute, forward</td><td rowspan="1" colspan="1">blunt, forward</td></tr><tr><td rowspan="1" colspan="1">
                      <bold>lateral spines</bold>
                    </td><td rowspan="1" colspan="1">4 (small, not regular) + 1 (acute and forward)</td><td rowspan="1" colspan="1">4 (small, not regular) + 1 (acute and forward)</td><td rowspan="1" colspan="1">3 (small) + 1 (big) all smooth</td><td rowspan="1" colspan="1">3 (small) + 1 (acute and forward)</td><td rowspan="1" colspan="1">3 (small) + 1 (acute and forward)</td><td rowspan="1" colspan="1">4 (small and regular) + 1 (acute and forward)</td><td rowspan="1" colspan="1">3 (small) + 1 (acute and forward) + 1 (small, next to base of larger one)</td><td rowspan="1" colspan="1">3 (small)+1 (acute and forward)</td></tr><tr><td rowspan="1" colspan="1">
                      <bold>anterior spine in basal antennal article</bold>
                    </td><td rowspan="1" colspan="1">with small spine on outer side</td><td rowspan="1" colspan="1">with small spine on outer side</td><td rowspan="1" colspan="1">with small spine on outer side</td><td rowspan="1" colspan="1">with small spine on outer side</td><td rowspan="1" colspan="1">not developed</td><td rowspan="1" colspan="1">with small spine on outer side</td><td rowspan="1" colspan="1">with small spine on outer side</td><td rowspan="1" colspan="1">with small spine on outer side</td></tr></tbody></table></table-wrap></tp:treatment-sec><ref-list><ref id="B1"><mixed-citation xmlns:xlink="http://www.w3.org/1999/xlink" xlink:type="simple"><person-group><name name-style="western"><surname>Brown</surname><given-names>J</given-names></name></person-group> (<year>2014</year>) Marine Life of St Helena. <tp:taxon-name><tp:taxon-name-part taxon-name-part-type="class">Pisces</tp:taxon-name-part></tp:taxon-name> Publications for St Helena Government, [iv +] 220 pp.</mixed-citation></ref><ref id="B20"><mixed-citation xmlns:xlink="http://www.w3.org/1999/xlink" xlink:type="simple"><person-group><name name-style="western"><surname>Muñoz</surname><given-names>I</given-names></name><name name-style="western"><surname>García-Raso</surname><given-names>JA</given-names></name><name name-style="western"><surname>Gónzalez</surname><given-names>JA</given-names></name><name name-style="western"><surname>Lopes</surname><given-names>E</given-names></name><name name-style="western"><surname>Santos</surname><given-names>A</given-names></name><name name-style="western"><surname>Cuesta</surname><given-names>JA</given-names></name></person-group> (<year>2023</year>) <article-title>Taxonomic revision and molecular phylogeny of <italic><tp:taxon-name><tp:taxon-name-part taxon-name-part-type="genus">Pisa</tp:taxon-name-part></tp:taxon-name></italic> (<tp:taxon-name><tp:taxon-name-part taxon-name-part-type="order">Decapoda</tp:taxon-name-part></tp:taxon-name>: <tp:taxon-name><tp:taxon-name-part taxon-name-part-type="superfamily">Majoidea</tp:taxon-name-part></tp:taxon-name>: <tp:taxon-name><tp:taxon-name-part taxon-name-part-type="family">Epialtidae</tp:taxon-name-part></tp:taxon-name>), including the description of a new genus of <tp:taxon-name><tp:taxon-name-part taxon-name-part-type="subfamily">Pisinae</tp:taxon-name-part></tp:taxon-name>.</article-title><source>Scientia Marina</source><volume>87</volume>(<issue>4</issue>): <fpage>1</fpage>–<lpage>23</lpage>. <ext-link xlink:href="10.3989/scimar.05382.076" ext-link-type="doi" xlink:type="simple">https://doi.org/10.3989/scimar.05382.076</ext-link></mixed-citation></ref></ref-list></tp:taxon-treatment>
